# Supplementary material for: Quality Evaluation of Ophiopogon japonicus from Two Authentic Geographical Origins in China Based on Physicochemical and Pharmacological Properties of Their Polysaccharides
Source: Biomolecules. 2022 Oct 16;12(10):1491. doi: 10.3390/biom12101491 (PMC9599291; doi:10.3390/biom12101491)
Supplement: Supplementary file 1 [file biomolecules-12-01491-s001.zip]

Archive with 1 entries (1 files):
- biomolecules-1962639-supplementary.pdf
